# Supplementary material for: Feasibility Study of a Network Meta-Analysis and Unanchored Population-Adjusted Indirect Treatment Comparison of Niraparib, Olaparib, and Bevacizumab as Maintenance Therapies in Patients with Newly Diagnosed Advanced Ovarian Cancer
Source: Cancers (Basel). 2022 Mar 2;14(5):1285. doi: 10.3390/cancers14051285 (PMC8909094; doi:10.3390/cancers14051285)
Supplement: Supplementary file 1 [file cancers-14-01285-s001.zip]

Archive with 1 entries (1 files):
- cancers-1546758-supplementary.pdf
